# Supplementary material for: Forgetting “Novel” but Not “Dragon”: The Role of Age of Acquisition on Intentional and Incidental Forgetting
Source: PLoS One. 2016 May 10;11(5):e0155110. doi: 10.1371/journal.pone.0155110 (PMC4862635; doi:10.1371/journal.pone.0155110)
Supplement: S2 Table — (XLSX) [file pone.0155110.s002.xlsx]

## Sheet: Experiment 1
Supporting Information
S2 Table. Experiment 1 and 2 data
Experiment 1
Rp-	Nrp-	Rp+	Nrp+	AoA
0.666667	0.666667	1	1	early
1	1	0.5	1	early
0.666667	0.333333	0	0.5	early
0.666667	1	0.833333	0.833333	early
0.5	0.833333	0.5	0.833333	early
0.5	1	0.5	0.666667	early
0.666667	1	0.666667	0.833333	early
0.666667	0.5	0.666667	1	early
0.5	0.833333	0.5	1	early
0.666667	1	0.666667	0.833333	early
0.833333	0.666667	0.666667	0.166667	early
0.833333	0.666667	0.833333	0.666667	early
0.833333	0.166667	0.666667	0	early
1	0.5	0.833333	0.333333	early
0.833333	0.333333	0.833333	0.5	early
1	0.833333	1	0.833333	early
1	0.833333	1	1	early
1	1	1	1	early
1	0.833333	0.833333	0.5	early
0.833333	0.5	0.666667	0.5	early
0.666667	0.333333	0.833333	0.666667	late
0.833333	0.833333	0.833333	0.833333	late
0.666667	0.666667	0.666667	1	late
0.833333	0.666667	1	0.833333	late
0.5	0.5	1	0.833333	late
0.333333	0.166667	1	0.5	late
0.5	0.333333	1	0.5	late
0.833333	0.5	1	0.833333	late
0.5	0.666667	0.833333	0.333333	late
0.833333	0.833333	0.833333	0.5	late
0.6	0.833333	0.833333	0.833333	late
0	0.666667	0.666667	0.833333	late
0.333333	0.5	0.5	0.833333	late
0.5	0.833333	1	0.666667	late
0.333333	0.833333	0.666667	0.5	late
0.5	0.833333	0.833333	0.833333	late
0.166667	0.833333	0.5	0.666667	late
0.333333	0.666667	0.166667	0.833333	late
0.333333	0.833333	0.833333	0.833333	late
0.166667	0.833333	0.5	0.833333	late

## Sheet: Experiment 2
Supporting Information
S2 Table. Experiment 1 and 2 data
Experiment 2
Cue	AoA	L1 Recall	L2 Recall
Remember	Late	0.4	0.4
Remember	Late	0.5	0.2
Remember	Late	0.5	0.5
Remember	Late	0.555556	0.4
Remember	Late	0.444444	0.222222
Remember	Late	0.4	0.2
Remember	Late	0.3	0.2
Remember	Late	0.222222	0.1
Remember	Late	0.3	0.7
Remember	Late	0.5	0.1
Remember	Late	0.8	0.7
Remember	Late	0.3	0.2
Remember	Late	0.2	0.4
Remember	Late	0.2	0.222222
Remember	Late	0.3	0.2
Remember	Late	0.2	0.4
Remember	Late	0.5	0.1
Remember	Late	0.333333	0.1
Remember	Late	0.5	0.1
Forget	Late	0.25	0.5
Forget	Late	0.222222	0.5
Forget	Late	0	0.8
Forget	Late	0.2	0.5
Forget	Late	0.1	0.6
Forget	Late	0.222222	0.4
Forget	Late	0.2	0.7
Forget	Late	0.111111	0.333333
Forget	Late	0	0.2
Forget	Late	0.2	0.8
Forget	Late	0.1	0.6
Forget	Late	0	0.777778
Forget	Late	0.3	0.4
Forget	Late	0.4	0.5
Forget	Late	0.222222	0.3
Forget	Late	0.125	0.7
Forget	Late	0	0.6
Forget	Late	0	0.6
Forget	Late	0.2	0.444444
Remember	Early	0.3	0.4
Remember	Early	0.9	0.4
Remember	Early	0.4	0.2
Remember	Early	0.2	0.6
Remember	Early	0.6	0.2
Remember	Early	0.333333	0.4
Remember	Early	0.4	0.2
Remember	Early	0.7	0.6
Remember	Early	0.4	0.2
Remember	Early	1	1
Remember	Early	0.4	0.3
Remember	Early	0.7	0.4
Remember	Early	0.555556	0.3
Remember	Early	0.4	0.3
Remember	Early	0.4	0.6
Remember	Early	0.5	0.5
Remember	Early	0.5	0.5
Remember	Early	0.8	0.7
Remember	Early	0.6	0.4
Forget	Early	0.8	1
Forget	Early	0.333333	0.125
Forget	Early	0.5	0.555556
Forget	Early	0.4	0.7
Forget	Early	0.3	0.4
Forget	Early	0.444444	0.5
Forget	Early	0.5	0.5
Forget	Early	0.444444	0.5
Forget	Early	0.333333	0.6
Forget	Early	0.7	0.9
Forget	Early	0.111111	0.222222
Forget	Early	0.444444	0.5
Forget	Early	0.4	0.5
Forget	Early	0.777778	0.4
Forget	Early	0.4	0.4
Forget	Early	0.4	0.2
Forget	Early	0.6	0.555556
Forget	Early	0.7	0.7
Forget	Early	0.3	0.4
